# Supplementary material for: The application of CBL and mind mapping combined with Mini-CEX teaching mode in the cultivation of clinical competence of ultrasound residents
Source: PLoS One. 2025 Jul 7;20(7):e0327739. doi: 10.1371/journal.pone.0327739 (PMC12233279; doi:10.1371/journal.pone.0327739)
Supplement: S1 File — (ZIP) [file pone.0327739.s001.zip]

Archive with 4 entries (3 files):
- data/Mini-CEX score.xls
- data/Satisfaction scores.xls
- data/Theory and Practical test score.xls
- data/
