# Supplementary material for: The application of CBL and mind mapping combined with Mini-CEX teaching mode in the cultivation of clinical competence of ultrasound residents
Source: PLoS One. 2025 Jul 7;20(7):e0327739. doi: 10.1371/journal.pone.0327739 (PMC12233279; doi:10.1371/journal.pone.0327739)
Supplement: S1 File — (ZIP) [file pone.0327739.s001.zip › data/Mini-CEX score.xls]

## Sheet: History inquiry
		Upon admission	2 weeks	4 weeks
1		4.7	6.9	7.9
2		4.6	6.7	8.3
3		4.9	7.5	8.5
4		5.3	6.7	8.2
5		5.1	6.5	8.2
6		5.5	6.8	8.1
7		6.2	7.6	8.4
8		5.6	6.9	8.2
9		5.8	6.4	7.6
10		6.3	7.3	8.2
11		5	6.4	7.9
12		5.6	6.5	8
13		4.4	5.3	7.6
14		4.3	6.3	7.8
15		5.2	6.8	8.3
16		4.3	6.1	7.6
17		6.4	7.5	8.4
18		4.8	6	7.8
19		4.7	6.4	8
20		4.9	6.4	7.7
21		5.4	6.9	8.4

## Sheet: Ultrasonic      examination
	Upon admission	2 weeks	4 weeks
1	3.1	5.2	7.7
2	2.7	4.3	7.1
3	2.9	4.7	7.4
4	3.6	6.3	8.1
5	3	4.6	7.3
6	3.4	5.1	7.5
7	3.2	5.3	7.6
8	3.6	5.5	7.5
9	3.9	6.2	8.1
10	2.7	4.4	7.3
11	2.9	4.9	7.6
12	2.8	4.5	7.4
13	2.8	4.8	7.2
14	2.8	5	7.5
15	3.1	5.4	7.8
16	3.5	6	7.9
17	2.6	4.2	6.8
18	4	6.3	8
19	3.3	5.8	7.8
20	3.2	5.7	7.7
21	3.7	6.1	7.9			4

## Sheet: Doctor-patient   communication
	Upon admission	2 weeks	4 weeks
1	4.8	6.4	8.3
2	4.7	6.2	7.8
3	4.9	6.3	7.8
4	5.1	6.2	8
5	5	6.1	7.7
6	4.6	5.9	7.4
7	5.2	6.4	7.9
8	5.5	6.2	8.4
9	4.3	6	7.3
10	4	5.4	7.6
11	5	6.3	8.2
12	4.4	6	7.9
13	5.2	6.6	8
14	4.8	6	7.4
15	5.2	6.4	8
16	4.1	5.7	6.9
17	4.2	5.8	7.7
18	5.3	6.2	8.3
19	5.3	6.1	7.6
20	5	6.7	7.9
21	4.9	6.1	7.5

## Sheet: Clinical thinking
	Upon admission	2 weeks	4 weeks
1	3.5	6.3	7.7
2	3	5.5	7.7
3	2.6	5.2	6.7
4	4	6.5	7.8
5	3.6	6.4	8.4
6	3.8	6.3	7.9
7	4.1	6.2	7.5
8	4.3	5.9	7.3
9	4.2	6.3	8.1
10	3.9	6.1	7.6
11	3	6	7.7
12	3.2	5.9	7.9
13	3.5	5.6	7.4
14	2.7	5.3	7.2
15	3.7	6.8	8.3
16	4.4	5.8	7
17	4.5	6	7.6
18	2.7	5.6	7.5
19	2.8	6	7.6
20	2.9	5.7	6.9
21	3.6	6.6	8.2

## Sheet: Organizational  effectiveness
	Upon admission	2 weeks	4 weeks
1	4.4	5.8	7.8
2	3.5	5.3	7.9
3	4.3	5.7	8.3
4	3.7	5.5	8.1
5	5	5.5	8
6	3	5.1	6.8
7	3.2	5.8	7.4
8	4.6	6	7.9
9	5.3	6.3	8.2
10	3.3	6.1	8
11	4.3	5.9	7.5
12	4	5.6	7.3
13	3.1	5.3	7.1
14	5.4	6.2	7.8
15	3.8	6.2	8
16	4.2	5.6	7.5
17	5.4	6.4	8.5
18	5.3	6.5	8.8
19	3.6	6	8
20	5	6.3	7.8
21	4.7	6	6.9

## Sheet: Overall        evaluation
	Upon admission	2 weeks	4 weeks
1	4	6.1	8.1
2	3.2	5.3	7.3
3	4.1	5.8	8
4	4.8	6.6	8.4
5	3.1	5.4	7
6	4.6	6.1	7.9
7	3.9	5.4	7.8
8	3.5	6.2	8.6
9	3.1	5.8	7.6
10	4.9	6.2	8.6
11	3.7	5	7.1
12	4.9	6.5	8.3
13	5.1	6.8	8.5
14	3.3	5.6	7.4
15	3	4.9	6.9
16	4.7	5.8	7.7
17	5	5.7	7.8
18	4.5	5.6	8
19	3.1	5.1	7.2
20	4.3	5.7	7.9
21	4.9	6.5	8.2
