# Supplementary material for: The application of CBL and mind mapping combined with Mini-CEX teaching mode in the cultivation of clinical competence of ultrasound residents
Source: PLoS One. 2025 Jul 7;20(7):e0327739. doi: 10.1371/journal.pone.0327739 (PMC12233279; doi:10.1371/journal.pone.0327739)
Supplement: S1 File — (ZIP) [file pone.0327739.s001.zip › data/Satisfaction scores.xls]

## Sheet: Sheet1
type	Stimulate learning interest	Improve thinking and problem solving skills	Cultivate clinical thinking	Enhance communication skills	Enhance clinical learning confidence	Improve practical operation ability	Suitable for standardized training
1	4	5	4	5	4	4	5
1	5	4	5	5	5	5	4
1	5	4	5	5	3	4	5				type 0= control group
1	5	4	4	5	5	5	4				type 1= experimental group
1	4	5	5	5	4	4	5
1	5	5	5	4	5	5	4
1	5	5	4	5	3	5	5
1	4	5	5	4	5	5	5
1	5	5	4	5	5	5	4
1	5	5	4	5	4	4	5
1	4	4	5	5	3	5	5
1	5	4	4	5	4	5	5
1	5	4	5	4	5	4	4
1	4	4	4	5	4	5	5
1	5	4	5	5	4	5	5
1	5	4	4	5	4	4	4
1	4	5	4	4	3	5	5
1	5	4	5	4	4	5	4
1	5	4	4	5	3	4	5
1	4	4	4	5	5	5	5
1	5	4	4	5	4	5	5
0	3	4	4	3	3	5	5
0	5	5	4	3	3	3	4
0	4	4	4	3	3	3	3
0	4	4	3	3	3	3	5
0	3	3	3	3	3	3	4
0	3	3	3	3	3	3	4
0	4	5	3	3	3	3	4
0	4	4	3	4	3	3	5
0	3	4	3	4	3	3	5
0	3	3	3	4	3	3	3
0	3	3	3	4	3	3	4
0	4	3	4	3	4	4	4
0	5	3	4	3	4	4	4
0	5	4	4	4	4	4	4
0	5	4	5	4	4	4	4
0	4	3	4	3	4	4	4
0	4	4	4	4	4	4	4
0	4	3	4	3	4	5	5
0	4	4	3	3	4	4	3
0	4	4	4	3	3	3	3
0	3	4	3	4	4	4	3
