# Supplementary material for: The application of CBL and mind mapping combined with Mini-CEX teaching mode in the cultivation of clinical competence of ultrasound residents
Source: PLoS One. 2025 Jul 7;20(7):e0327739. doi: 10.1371/journal.pone.0327739 (PMC12233279; doi:10.1371/journal.pone.0327739)
Supplement: S1 File — (ZIP) [file pone.0327739.s001.zip › data/Theory and Practical test score.xls]

## Sheet: Theory test score
type	Entrance score	Graduation score
0	66	81
0	75	82					type 0 =control group
0	66	90					type 1 =experimental group
0	64	88
0	68	80
0	65	89
0	74	80
0	71	81
0	66	82
0	67	83
0	68	84
0	69	85
0	70	86
0	76	90
0	68	80
0	69	83
0	74	85
0	76	88
0	78	81
0	67	82
0	73	85
1	70	85
1	69	86
1	66	87
1	75	88
1	70	89
1	63	90
1	65	91
1	79	92
1	68	93
1	72	94
1	76	93
1	65	94
1	70	95
1	67	90
1	61	86
1	69	84
1	68	92
1	71	91
1	77	93
1	73	88
1	66	90

## Sheet: Practical test score
type	Entrance score	Graduation score
0	66	81						type 0= control group
0	61	78						type 1= experimental group
0	66	88
0	65	83
0	72	80
0	63	89
0	64	80
0	65	81
0	66	82
0	67	83
0	68	84
0	69	85
0	70	86
0	76	90
0	68	80
0	69	83
0	74	85
0	73	88
0	60	81
0	67	82
0	73	85
1	65	85
1	69	86
1	66	87
1	69	88
1	75	89
1	68	90
1	65	91
1	62	92
1	68	93
1	69	92
1	64	93
1	65	94
1	70	95
1	67	90
1	68	86
1	69	84
1	70	92
1	71	91
1	72	93
1	73	85
1	66	90
